# Supplementary material for: Functional Characterization of the Almstn2 Gene and Its Association with Growth Traits in the Yellowfin Seabream Acanthopagrus latus (Hottuyn, 1782)
Source: Genes (Basel). 2023 Nov 27;14(12):2142. doi: 10.3390/genes14122142 (PMC10742913; doi:10.3390/genes14122142)
Supplement: Supplementary file 1 [file genes-14-02142-s001.zip]

Archive with 1 entries (1 files):
- genes-2720298-supplementary.pdf
